# Supplementary material for: Transcriptional Contribution of Transposable Elements in Relation to Salinity Conditions in Teleosts and Silencing Mechanisms Involved
Source: Int J Mol Sci. 2022 May 6;23(9):5215. doi: 10.3390/ijms23095215 (PMC9101882; doi:10.3390/ijms23095215)
Supplement: Supplementary file 1 [file ijms-23-05215-s001.zip]

Archive with 16 entries (13 files):
- Supplementary Materials/
- Supplementary Materials/SuppFigures/
- Supplementary Materials/SuppFigures/._Supplementary Figure1.png
- Supplementary Materials/SuppFigures/._Supplementary Figure2.png
- Supplementary Materials/SuppFigures/._Supplementary Figure3.png
- Supplementary Materials/SuppFigures/FigureS1.png
- Supplementary Materials/SuppFigures/FigureS2.png
- Supplementary Materials/SuppFigures/FigureS3.png
- Supplementary Materials/Tables/
- Supplementary Materials/Tables/._SupplementaryTableS1.xlsx
- Supplementary Materials/Tables/._SupplementaryTableS2.xlsx
- Supplementary Materials/Tables/._SupplementaryTableS3.xlsx
- Supplementary Materials/Tables/TableS1.xlsx
- Supplementary Materials/Tables/TableS2.xlsx
- Supplementary Materials/Tables/TableS3.xlsx
- Supplementary Materials/Tables/TableS4.xlsx
