# Supplementary material for: Transcriptional Contribution of Transposable Elements in Relation to Salinity Conditions in Teleosts and Silencing Mechanisms Involved
Source: Int J Mol Sci. 2022 May 6;23(9):5215. doi: 10.3390/ijms23095215 (PMC9101882; doi:10.3390/ijms23095215)
Supplement: Supplementary file 1 [file ijms-23-05215-s001.zip › Supplementary Materials/Tables/TableS1.xlsx]

## Sheet: Foglio1
Table S1. Percentage variations referred to total TEs and to single TE class. Values are related to SW vs FW and SW vs BW comparisons, for each species investigated.
								totale			percentage variation of total TEs		delta SW vs FW						percentage variation of single TE class in SW vs FW
		unclear	SINE	Retro	LTR	LINE	DNA transposons	total TE	dFW-SW	dBW-SW	SW vs FW	SW vs BW	unclear	SINE	Retro	LTR	LINE	DNA transposons	unclear	SINE	Retro	LTR	LINE	DNA transposons
Anguilla marmorata	FW	0.925	2.107	2.697	2.342	3.252	5.419	16.742	1.899	3.181	12.7939	21.431	0.087	0.57	-0.012	0.007	0.771	0.476	10.3819	37.0852	-0.444939	0.29889	31.0762	9.62978
	BW	0.975	2.51	2.754	2.53	3.451	5.804	18.024					delta SW vs BW						percentage variation of single TE class in SW vs BW
	SW	0.838	1.537	2.709	2.335	2.481	4.943	14.843					0.137	0.973	0.045	0.195	0.97	0.861	16.3484	63.3051	1.66113	8.35118	39.0971	17.4186
								total TE	dFW-SW	dBW-SW	SW vs FW	SW vs BW	delta SW vs FW						percentage variation of single TE class in SW vs FW
Oryzias melastigma	FW	1.405	2.911	3.392	3.063	6.594	6.455	23.82	-1.261	-1.924	-5.29387	-8.3085	0.012	0.189	-0.475	-0.399	-0.472	-0.116	0.86145	6.94342	-14.0035	-13.0264	-7.15802	-1.79706
	BW	1.38	2.667	3.513	2.958	6.333	6.306	23.157					delta SW vs BW						percentage variation of single TE class in SW vs BW
	SW	1.393	2.722	3.867	3.462	7.066	6.571	25.081					-0.013	-0.055	-0.354	-0.504	-0.733	-0.265	-0.942029	-2.06224	-10.0769	-17.0385	-11.5743	-4.20235
								total TE	dFW-SW	dBW-SW	SW vs FW	SW vs BW	delta SW vs FW						percentage variation of single TE class in SW vs FW
Oncorhynchus keta	FW	1.358	3.003	4.2	3.457	6.131	10.8	28.949	-0.31	-0.913	-1.07085	-3.22091	0.062	-0.053	-0.022	-0.297	-0.001	0.001	4.78395	-1.7649	-0.52381	-8.59126	-0.0163079	0.00926012
	BW	1.253	2.921	4.129	3.378	5.979	10.686	28.346					delta SW vs BW						percentage variation of single TE class in SW vs BW
	SW	1.296	3.056	4.222	3.754	6.132	10.799	29.259					-0.043	-0.135	-0.093	-0.376	-0.153	-0.113	-3.43176	-4.6217	-2.25236	-11.1308	-2.55896	-1.05746
