# Supplementary material for: Transcriptional Contribution of Transposable Elements in Relation to Salinity Conditions in Teleosts and Silencing Mechanisms Involved
Source: Int J Mol Sci. 2022 May 6;23(9):5215. doi: 10.3390/ijms23095215 (PMC9101882; doi:10.3390/ijms23095215)
Supplement: Supplementary file 1 [file ijms-23-05215-s001.zip › Supplementary Materials/Tables/TableS2.xlsx]

## Sheet: Angui Salmo Medaka
Table S2
Details of gene sequences identified in Anguilla marmorata, Oncorhynchus keta, and Oryzias melastigma.
	Anguilla marmorata											Oncorhynchus keta											Oryzias melastigma
	Gene	Contig	Length	5'UTR	CDS	3'UTR	aa	Notes	Accession numbers			Gene	Contig	Length	5'UTR	CDS	3'UTR	aa	Notes	Accession numbers			Gene	Contig	Length	5'UTR	CDS	3'UTR	aa	Notes	Accession numbers
Heterochromatin formation	HP1α							Trascriptionally absent			Heterochromatin formation	HP1α	1563	4705	1539	615	2551	204	Complete			Heterochromatin formation	HP1α	5994	1713	192	612	909	203	Complete
	HP1βa	1642	915	234	642	39	213	Complete				HP1βa							Trascriptionally absent				HP1βa	8377	2304	288	612	1404	203	Complete
	HP1 βb	27711	1047	408	633	6	210	Complete				HP1βb	28907	1856	1057	558	241	618	Complete				HP1βb	18333	1224	303	597	324	198	Complete
	HP1γ	7804	1004		243	759	80	5' incomplete				HP1γ	7833	1299	276	531	492	433	Complete				HP1γ	97896	1428	165	525	738	174	Complete
	DNMT1	15911	4779	159	4515	105	1504	Incomplete				DNMT1	33477_124216_62797_50899_24857_5249	4067		3843	222	1280	5' incomplete				DNMT1	25827	4887	177	4479	231	1492	Complete
	DNMT3Aa							Trascriptionally absent				DNMT3Aa	16809	2654	287	2367		788	Complete				DNMT3Aa	41468_6169_31155	3513	309	2202	1002	772	Incomplete
	KRAB-like	36796	1802	53	1305	404	434	Complete				KRAB-like	21429	2049	403	1362	284	453	Complete				KRAB-like	Krab	1464	0	1464	0	487	Complete
	TRIM33	12517	3651	12	3651		1217	3' incomplete				TRIM33	1609	4943		3351	1592	1116	5' incomplete				TRIM33	14294	4719	216	3264	1239	1087	Complete
NuRD Complex	CHD3	24443	2442	117	2325		775	3' incomplete			NuRD Complex	CHD3	75531_58067_27637_49079	8544	171	6522	1851	2173	Incomplete			NuRD Complex	CHD3	36324	5151	324	4827		1609	3' incomplete
	CHD4a							Trascriptionally absent				CHD4a	27636_12243_1745_9436	5512		5175	337	1724	5' incomplete				CHD4a							Trascriptionally absent
	CHD4b	23240_4411	5436		5217	219	1738	5' incomplete				CHD4b	2359_49454	2667		2667		889	5' and 3' incomplete				CHD4b	898	4569	456	4113		1371	3' incomplete
	HDAC1	266	5928	96	1446	4386	481	Complete				HDAC1	18020_20825	2028		1173	855	390	5' incomplete				HDAC1	19280	1857	114	1449	294	482	Complete
	HDAC2	14254	1185	51	1134		378	3' incomplete				HDAC2	4950	2198	105	1410	683	469	Complete				HDAC2	3789	1872	126	1470	276	489	Complete
	MBD2	27993_25225	1071	369	669	33	222	Incomplete				MBD2	12625_50881	2139	396	798	945	265	Complete				MBD2	32415	1968	447	786	735	261	Complete
	MBD3b	1338	3435	687	648	2100	215	Complete				MBD3b	22984	2130	153	738	1239	245	Complete				MBD3b	13142	2136	675	825	636	274	Complete
	MTA1	5219	2616	63	1830	723	609	Complete				MTA1	26816	2253	63	1911	279	636	Complete				MTA1	32865	3795	1104	1857	834	618	Complete
	MTA2	20043	2355		1992	363	663	5' incomplete				MTA2	6507	3508	360	2001	1147	666	Complete				MTA2	3320	3255	375	1989	891	662	Complete
	MTA3	4983	1428		1347	81	448	5' incomplete				MTA3	14803	1467		1467		489	5' e 3' incomplete				MTA3	22399	2625	312	2145	168	714	Complete
	GATAD2Ab	40806_12298_29313	1874	6	1868		622	3' incomplete				GATAD2Ab	4278	3925		1449	2476	482	5' incomplete				GATAD2Ab	6319	2789	3	2199	587	732	Complete
	GATAD2b	23303_91557_46228_41624	1818	99	1719		573	3' incomplete				GATAD2b	86519_31937_76535_37387	2340	174	1992	174	663	Incomplete				GATAD2b	37165	5673	135	1950	3588	649	Complete
	RBBP4	2495	4107	129	1278	2700	425	Complete				RBBP4	11971_16511	2193	135	1275	783	424	Complete				RBBP4	2790	1854	141	1275	438	424	Complete
	RBBP7	2230	7650	168	1281	6201	426	Complete				RBBP7	13056	2024	168	1281	575	426	Complete				RBBP7	19779	1653	189	1284	180	427	Complete
AGO	AGO1	72867	252		252		84	5' and 3' incomplete			AGO	AGO1	132374_36582_62557_33680	5196		2511	2685	836	5' incomplete			Ago	AGO1	12988	5460	441	2577	2442	858	Complete
	AGO2	58440	1059	201	858		286	3' incomplete				AGO2	14145_29714_14787	13032		2550	10482	849	5' incomplete				AGO2	19155	3834	339	2565	930	854	Complete
	AGO3	34645_34646	657	255	402		134	3' incomplete				AGO3	11025_1325_6957	5907	564	2607	2736	868	Complete				AGO3	25795	6027	714	2583	2730	860	Complete
	AGO4	8622_8806	4506	180	2592	1734	863	Complete				AGO4	31618	1068		1068		356	5' and 3' incomplete				AGO4	6052	4302		1725	2577	574	5' incomplete
