# Supplementary material for: Transcriptional Contribution of Transposable Elements in Relation to Salinity Conditions in Teleosts and Silencing Mechanisms Involved
Source: Int J Mol Sci. 2022 May 6;23(9):5215. doi: 10.3390/ijms23095215 (PMC9101882; doi:10.3390/ijms23095215)
Supplement: Supplementary file 1 [file ijms-23-05215-s001.zip › Supplementary Materials/Tables/TableS3.xlsx]

## Sheet: Foglio1
Table S3
Accession numbers of RNA-seq data related to gills tissue downloaded from NCBI for Anguilla marmorata, Oncorhynchus keta, and Oryzias melastigma.
	Condition	Salinity concentration	Accesion number
Anguilla marmorata	Fresh water	0 ppt	SRR5320485
	Brackish water	10 ppt	SRR5320486
	Salt water	25 ppt	SRR5320487
Oncorhynchus keta	Fresh water	0 ppt	SRR6998471
	Brackish water	17,5 ppt	SRR6998470
	Salt water	35 ppt	SRR6998469
Oryzias melastigma	Fresh water	0 ppt	SRR15096515
	Brackish water	15 ppt	SRR15096514
	Salt water	30 ppt	SRR15096513
