# Supplementary material for: Transcriptional Contribution of Transposable Elements in Relation to Salinity Conditions in Teleosts and Silencing Mechanisms Involved
Source: Int J Mol Sci. 2022 May 6;23(9):5215. doi: 10.3390/ijms23095215 (PMC9101882; doi:10.3390/ijms23095215)
Supplement: Supplementary file 1 [file ijms-23-05215-s001.zip › Supplementary Materials/Tables/TableS4.xlsx]

## Sheet: gill_0 vs. gill_10 vs. gill...
Feature ID	Experiment - Range (original values)	Experiment - IQR (original values)	Experiment - Difference (original values)	Experiment - Fold Change (original values)	Experiment - Range (normalized values)	Experiment - IQR (normalized values)	Experiment - Difference (normalized values)	Experiment - Fold Change (normalized values)	Kal's Z-test:gill_10 vs gill_0 normalized values - Proportions difference	gene name	Kal's Z-test:gill_10 vs gill_0 normalized values - Proportions fold change	Kal's Z-test:gill_10 vs gill_0 normalized values - Test statistic	Kal's Z-test:gill_10 vs gill_0 normalized values - P-value	Kal's Z-test:gill_10 vs gill_0 normalized values - FDR p-value correction	Kal's Z-test:gill_25 vs gill_0 normalized values - Proportions difference	Kal's Z-test:gill_25 vs gill_0 normalized values - Proportions fold change	Kal's Z-test:gill_25 vs gill_0 normalized values - Test statistic	Kal's Z-test:gill_25 vs gill_0 normalized values - P-value	Kal's Z-test:gill_25 vs gill_0 normalized values - FDR p-value correction	Kal's Z-test:gill_25 vs gill_10 normalized values - Proportions difference	Kal's Z-test:gill_25 vs gill_10 normalized values - Proportions fold change	Kal's Z-test:gill_25 vs gill_10 normalized values - Test statistic	Kal's Z-test:gill_25 vs gill_10 normalized values - P-value	Kal's Z-test:gill_25 vs gill_10 normalized values - FDR p-value correction	gill_0 - Amarmo_gill_0 trimmed (paired) (GE) - Expression values	gill_0 - Amarmo_gill_0 trimmed (paired) (GE) - Normalized expression values	gill_0 - Amarmo_gill_0 trimmed (paired) (GE) - Unique gene reads	gill_0 - Amarmo_gill_0 trimmed (paired) (GE) - Total gene reads	gill_0 - Amarmo_gill_0 trimmed (paired) (GE) - RPKM	gill_0 - Amarmo_gill_0 trimmed (paired) (GE) - Chromosome	gill_0 - Amarmo_gill_0 trimmed (paired) (GE) - Chromosome region start	gill_0 - Amarmo_gill_0 trimmed (paired) (GE) - Chromosome region end	gill_0 - Means	gill_0 - Normalized means	gill_10 - Amarmo_gill_10 trimmed (paired) (GE) - Expression values	gill_10 - Amarmo_gill_10 trimmed (paired) (GE) - Normalized expression values	gill_10 - Amarmo_gill_10 trimmed (paired) (GE) - Unique gene reads	gill_10 - Amarmo_gill_10 trimmed (paired) (GE) - Total gene reads	gill_10 - Amarmo_gill_10 trimmed (paired) (GE) - RPKM	gill_10 - Amarmo_gill_10 trimmed (paired) (GE) - Chromosome	gill_10 - Amarmo_gill_10 trimmed (paired) (GE) - Chromosome region start	gill_10 - Amarmo_gill_10 trimmed (paired) (GE) - Chromosome region end	gill_10 - Means	gill_10 - Normalized means	gill_25 - Amarmo_gill_25 trimmed (paired) (GE) - Expression values	gill_25 - Amarmo_gill_25 trimmed (paired) (GE) - Normalized expression values	gill_25 - Amarmo_gill_25 trimmed (paired) (GE) - Unique gene reads	gill_25 - Amarmo_gill_25 trimmed (paired) (GE) - Total gene reads	gill_25 - Amarmo_gill_25 trimmed (paired) (GE) - RPKM
Amarmo_gill_0_trimmed_(paired)_contig_12517	443	443	-443	-2.8692	293.667	293.667	-293.667	-1.92835	-5.85238e-06	TRIM33	-1.88854	-9.396	0	0	-5.98833e-06	-1.92835	-9.64879	0	0	-1.35944e-07	-1.02107	-0.263661	0.792041	0.855818	680	610	680	683	3.76608	Amarmo_gill_0_trimmed_(paired)_contig_12517	0	3665	680	610	345	323	345	347	1.94123	Amarmo_gill_0_trimmed_(paired)_contig_12517	0	3665	345	323	237	316.333	237	241	1.33581
Amarmo_gill_0_trimmed_(paired)_contig_1642	264	264	-264	-8.13514	192	192	-192	-4.38824	-2.79365e-06	HP1βa	-2.22687	-7.21721	5.30687e-13	6.26759e-12	-3.91518e-06	-4.38824	-10.9879	0	0	-1.12154e-06	-1.97059	-4.23914	2.24375e-05	9.81735e-05	2074	1975.67	2074	2081	12.243	Amarmo_gill_0_trimmed_(paired)_contig_1338	0	3435	2074	1975.67	2358	2242.33	2358	2358	14.0747	Amarmo_gill_0_trimmed_(paired)_contig_1338	0	3435	2358	2242.33	1343	1523.33	1343	1345	7.95421
Amarmo_gill_0_trimmed_(paired)_contig_20043	534	534	-534	-6.5625	419.667	419.667	-419.667	-3.97636	-8.2382e-06	MTA2	-3.57872	-15.0842	0	0	-8.55767e-06	-3.97636	-15.8431	0	0	-3.19468e-07	-1.11111	-0.908055	0.363849	0.477468	614	544.333	614	615	10.4882	Amarmo_gill_0_trimmed_(paired)_contig_14254	0	1185	614	544.333	273	257	273	274	4.74083	Amarmo_gill_0_trimmed_(paired)_contig_14254	0	1185	273	257	226	304	226	227	3.89143
Amarmo_gill_0_trimmed_(paired)_contig_23240_4411	1959	1959	1959	2.11751	2413.33	2413.33	2413.33	2.44858	-1.0223e-05	CHD4b	-1.30092	-8.09742	5.55112e-16	7.88511e-15	3.89887e-05	1.88219	24.1923	0	0	4.92117e-05	2.44858	31.84	0	0	1385	1286	1385	1388	5.86943	Amarmo_gill_0_trimmed_(paired)_contig_15911	0	4779	1385	1286	1036	974.333	1036	1037	4.44902	Amarmo_gill_0_trimmed_(paired)_contig_15911	0	4779	1036	974.333	991	1151	991	992	4.21673
Amarmo_gill_0_trimmed_(paired)_contig_24443	452	452	452	2.63768	606.667	606.667	606.667	3.33633	-3.89479e-06	CHD3	-1.73556	-7.16645	7.69718e-13	8.98447e-12	8.4761e-06	1.92234	11.4539	0	0	1.23709e-05	3.33633	18.0794	0	0	301	248.667	301	302	6.67005	Amarmo_gill_0_trimmed_(paired)_contig_1642	0	915	301	248.667	117	111.667	117	117	2.62172	Amarmo_gill_0_trimmed_(paired)_contig_1642	0	915	117	111.667	37	56.6667	37	38	0.843653
Amarmo_gill_0_trimmed_(paired)_contig_266	4757	4757	-4757	-1.56725	3818	3818	-3818	-1.42862	1.45256e-05	HDAC1	1.0593	4.52947	5.9133e-06	3.54544e-05	-6.33294e-05	-1.34865	-21.4739	0	0	-7.7855e-05	-1.42862	-25.961	0	0	630	560.667	630	632	5.42337	Amarmo_gill_0_trimmed_(paired)_contig_20043	0	2355	630	560.667	165	156.667	165	167	1.45394	Amarmo_gill_0_trimmed_(paired)_contig_20043	0	2355	165	156.667	96	141	96	97	0.836724
Amarmo_gill_0_trimmed_(paired)_contig_27993_25225	343	343	-343	-3.54074	253	253	-253	-2.31771	6.5253e-07	MBD2	1.07748	1.09247	0.274628	0.404604	-4.50654e-06	-2.15104	-8.98496	0	0	-5.15907e-06	-2.31771	-10.0243	0	0	4337	4193.67	4337	4346	11.4808	Amarmo_gill_0_trimmed_(paired)_contig_2230	0	7650	4337	4193.67	4511	4252.67	4511	4519	12.1116	Amarmo_gill_0_trimmed_(paired)_contig_2230	0	7650	4511	4252.67	3451	3781.67	3451	3459	9.18524
Amarmo_gill_0_trimmed_(paired)_contig_7804	141	141	141	1.15649	386	386	386	1.47092	1.87603e-06	HP1γ	1.11224	2.21106	0.0270314	0.0663842	7.87115e-06	1.47092	8.57716	0	0	5.99512e-06	1.32249	6.38936	1.66581e-10	1.20431e-09	2277	2167.33	2277	2282	8.48359	Amarmo_gill_0_trimmed_(paired)_contig_23240_4411	0	5436	2277	2167.33	1753	1666	1753	1757	6.62696	Amarmo_gill_0_trimmed_(paired)_contig_23240_4411	0	5436	1753	1666	3712	4079.33	3712	3719	13.8979
Amarmo_gill_0_trimmed_(paired)_contig_8622_8806	1246	1246	-1246	-6.48899	1069.33	1069.33	-1069.33	-4.49836	-1.74008e-05	AGO4	-2.63578	-19.5942	0	0	-2.18054e-05	-4.49836	-26.0841	0	0	-4.40458e-06	-1.70665	-7.50957	5.92859e-14	5.25167e-13	102	78	102	103	1.14495	Amarmo_gill_0_trimmed_(paired)_contig_23303_91557_46228_41624	0	1818	102	78	49	47.6667	49	49	0.552617	Amarmo_gill_0_trimmed_(paired)_contig_23303_91557_46228_41624	0	1818	49	47.6667	8	12.6667	8	8	0.0893918
Amarmo_gill_0_trimmed_(paired)_contig_14254	388	388	-388	-2.71681	287.333	287.333	-287.333	-2.11803	-5.85918e-06	HDAC2	-2.11803	-10.1504	0	0	-4.90078e-06	-1.79057	-8.25149	1.11022e-16	8.99454e-16	9.58404e-07	1.18288	1.98435	0.0472171	0.0926217	516	450.667	516	517	4.27847	Amarmo_gill_0_trimmed_(paired)_contig_24443	0	2442	516	450.667	276	259.667	276	276	2.31732	Amarmo_gill_0_trimmed_(paired)_contig_24443	0	2442	276	259.667	728	866.333	728	729	6.06434
Amarmo_gill_0_trimmed_(paired)_contig_1338	1015	1015	-1015	-1.75577	719	719	-719	-1.47199	5.43775e-06	MBD3b	1.13498	4.10606	4.02473e-05	0.000211854	-9.22379e-06	-1.29694	-7.64706	2.05391e-14	1.50471e-13	-1.46615e-05	-1.47199	-11.717	0	0	2220	2118.33	2220	2230	10.973	Amarmo_gill_0_trimmed_(paired)_contig_2495	0	4107	2220	2118.33	2233	2121.33	2233	2241	11.1877	Amarmo_gill_0_trimmed_(paired)_contig_2495	0	4107	2233	2121.33	1795	2005.33	1795	1799	8.89832
Amarmo_gill_0_trimmed_(paired)_contig_36796	47	47	47	1.15825	193.667	193.667	193.667	1.78833	8.2246e-07	KRAB-like	1.16418	1.74922	0.0802522	0.15684	3.94917e-06	1.78833	7.39965	1.36557e-13	9.60477e-13	3.12671e-06	1.53613	5.69337	1.24556e-08	7.83687e-08	12320	12013.3	12320	12330	42.0337	Amarmo_gill_0_trimmed_(paired)_contig_266	0	5928	12320	12013.3	13143	12725.7	13143	13149	45.4786	Amarmo_gill_0_trimmed_(paired)_contig_266	0	5928	13143	12725.7	8386	8907.67	8386	8390	28.7511
Amarmo_gill_0_trimmed_(paired)_contig_27711	118	118	-118	-10.0769	80.3333	80.3333	-80.3333	-4.95082	-1.19631e-06	HP1βb	-2.39683	-4.91168	9.02972e-07	6.05638e-06	-1.63812e-06	-4.95082	-7.30303	2.81331e-13	1.94562e-12	-4.41818e-07	-2.06557	-2.7443	0.00606395	0.0161399	131	100.667	131	131	2.52853	Amarmo_gill_0_trimmed_(paired)_contig_27711	0	1047	131	100.667	43	42	43	43	0.842062	Amarmo_gill_0_trimmed_(paired)_contig_27711	0	1047	43	42	13	20.3333	13	13	0.252231
Amarmo_gill_0_trimmed_(paired)_contig_23303_91557_46228_41624	94	94	-94	-12.75	65.3333	65.3333	-65.3333	-6.15789	-6.18545e-07	GATAD2b	-1.63636	-2.70589	0.00681213	0.0208395	-1.33225e-06	-6.15789	-6.86138	6.8201e-12	4.37392e-11	-7.13705e-07	-3.76316	-4.50598	6.60665e-06	3.11641e-05	478	413	478	478	9.01948	Amarmo_gill_0_trimmed_(paired)_contig_27993_25225	0	1071	478	413	475	445	475	475	9.0934	Amarmo_gill_0_trimmed_(paired)_contig_27993_25225	0	1071	475	445	135	192	135	136	2.57959
Amarmo_gill_0_trimmed_(paired)_contig_58440	72	72	-72	-19	51	51	-51	-8.65	-1.03997e-06	AGO2	-8.65	-6.35847	2.0378e-10	1.98049e-09	-1.03317e-06	-8.2381	-6.3006	2.96487e-10	1.71241e-09	6.79719e-09	1.05	0.090167	0.928155	0.954241	297	245.667	297	297	3.33077	Amarmo_gill_0_trimmed_(paired)_contig_36796	0	1802	297	245.667	304	286	304	304	3.45893	Amarmo_gill_0_trimmed_(paired)_contig_36796	0	1802	304	286	344	439.333	344	345	3.88925
Amarmo_gill_0_trimmed_(paired)_contig_40806_12298_29313	146	146	-146	-4.04167	80.6667	80.6667	-80.6667	-2.09502	-1.13513e-06	GATAD2Ab	-1.56419	-3.49974	0.000465716	0.00198903	-1.64492e-06	-2.09502	-5.34229	9.17813e-08	4.39464e-07	-5.09789e-07	-1.33937	-1.90439	0.0568595	0.108459	194	154.333	194	194	2.09207	Amarmo_gill_0_trimmed_(paired)_contig_40806_12298_29313	0	1874	194	154.333	103	98.6667	103	103	1.12691	Amarmo_gill_0_trimmed_(paired)_contig_40806_12298_29313	0	1874	103	98.6667	48	73.6667	48	48	0.520323
Amarmo_gill_0_trimmed_(paired)_contig_2230	1060	1060	-1060	-1.30716	471	471	-471	-1.12455	1.2031e-06	RBBP7	1.01407	0.642002	0.520872	0.646781	-8.40133e-06	-1.10895	-4.61361	3.95743e-06	1.59836e-05	-9.60443e-06	-1.12455	-5.25489	1.48112e-07	8.42054e-07	529	464.667	529	530	7.50051	Amarmo_gill_0_trimmed_(paired)_contig_4983	0	1428	529	464.667	456	428	456	457	6.56161	Amarmo_gill_0_trimmed_(paired)_contig_4983	0	1428	456	428	466	578.333	466	466	6.62917
Amarmo_gill_0_trimmed_(paired)_contig_4983	73	73	-73	-1.16009	150.333	150.333	150.333	1.35125	-7.47691e-07	MTA3	-1.08567	-1.22724	0.219733	0.340609	2.31784e-06	1.24462	3.5196	0.000432198	0.00130547	3.06553e-06	1.35125	4.739	2.14777e-06	1.07869e-05	994	911	994	996	7.69422	Amarmo_gill_0_trimmed_(paired)_contig_5219	0	2616	994	911	931	876.667	931	934	7.32034	Amarmo_gill_0_trimmed_(paired)_contig_5219	0	2616	931	876.667	648	776.333	648	649	5.03974
Amarmo_gill_0_trimmed_(paired)_contig_5219	346	346	-346	-1.53395	134.667	134.667	-134.667	-1.17347	-7.00111e-07	MTA1	-1.03916	-0.812039	0.41677	0.549996	-2.74607e-06	-1.17347	-3.27841	0.00104393	0.00293048	-2.04595e-06	-1.12924	-2.46781	0.0135941	0.032341	76	57.6667	76	76	1.44894	Amarmo_gill_0_trimmed_(paired)_contig_58440	0	1060	76	57.6667	7	6.66667	7	7	0.135399	Amarmo_gill_0_trimmed_(paired)_contig_58440	0	1060	7	6.66667	4	7	4	4	0.0766576
Amarmo_gill_0_trimmed_(paired)_contig_15911	394	394	-394	-1.39758	311.667	311.667	-311.667	-1.31988	-6.35537e-06	DNMT1	-1.31988	-6.55555	5.54373e-11	5.64098e-10	-2.75286e-06	-1.11729	-2.73471	0.00624351	0.0146862	3.60251e-06	1.18132	3.83218	0.000127013	0.000492072	7	4.66667	7	7	0.561359	Amarmo_gill_0_trimmed_(paired)_contig_72867	0	252	7	4.66667	1	1	1	1	0.081362	Amarmo_gill_0_trimmed_(paired)_contig_72867	0	252	1	1	9	14.6667	9	10	0.806122
Amarmo_gill_0_trimmed_(paired)_contig_72867	8	8	8	9	13.6667	13.6667	13.6667	14.6667	-7.47691e-08	AGO1	-4.66667	-1.54031	0.123485	0.219609	2.03916e-07	3.14286	2.27429	0.0229483	0.0458907	2.78685e-07	14.6667	3.45282	0.000554753	0.0018963	901	819.667	901	903	18.2122	Amarmo_gill_0_trimmed_(paired)_contig_7804	0	1002	901	819.667	970	911.667	970	973	19.9098	Amarmo_gill_0_trimmed_(paired)_contig_7804	0	1002	970	911.667	1042	1205.67	1042	1043	21.1455
Amarmo_gill_0_trimmed_(paired)_contig_2495	438	438	-438	-1.24401	116	116	-116	-1.05785	6.11747e-08	RBBP4	1.00142	0.0460749	0.963251	0.988672	-2.30425e-06	-1.05635	-1.75973	0.0784538	0.131811	-2.36542e-06	-1.05785	-1.80579	0.070951	0.129269	1473	1375	1473	1478	6.62867	Amarmo_gill_0_trimmed_(paired)_contig_8622_8806	0	4506	1473	1375	560	521.667	560	561	2.55267	Amarmo_gill_0_trimmed_(paired)_contig_8622_8806	0	4506	560	521.667	227	305.667	227	227	1.02338
Amarmo_gill_0_trimmed_(paired)_contig_34645_34646	438	438	-438	-1.24401	116	116	-116	-1.05785	6.11747e-08	AGO3	-4	0.0460749	0.963251	0.04	-2.30425e-06	-2	-1.75973	0.0784538	0.21	-2.36542e-06	2	-1.80579	0.070951	0.41
[truncated: 5 more columns]
